# Supplementary material for: Dynamic modeling of cis-regulatory circuits and gene expression prediction via cross-gene identification
Source: BMC Bioinformatics. 2005 Oct 18;6:258. doi: 10.1186/1471-2105-6-258 (PMC1283971; doi:10.1186/1471-2105-6-258)
Supplement: Additional File 1 — The cell cycle genes and their connectivities to cis elements. 769 cell cycle genes defined by Spellman et al. [18] were selected from a total of 6178 genes in the data set. "1" denotes the connection of a cis element with a gene, while "0" means no connection. The main cis element data were compiled from the data set of Simon et al. 2001 [4] by choosing a P value (significance level) ≤ 0.0015. Under this threshold, many interactions among cis elements for genes confirmed by the conventional data are included [35,36]. Additionally, we modified some cis element data, using well-known experimental information to correct false negatives [35,36]. [file 1471-2105-6-258-S1.xls]

## Sheet: P<0.0015
	assigned gene		Fkh1	Fkh2	Ndd1	Mcm1	Ace2	Swi5	Mbp1	Swi4	Swi6
1	YAL022C	YAL022C	0	0	0	0	0	1	0	0	0
2	YAL040C	CLN3	0	0	0	1	1	1	0	0	1
3	YAL053W	YAL053W	0	0	0	0	0	0	0	0	0
4	YAL067C	SEO1	0	0	0	0	0	0	0	0	0
5	YAR003W	YAR003W	0	0	0	0	0	0	0	0	0
6	YAR007C	RFA1	0	0	0	0	0	0	0	0	0
7	YAR008W	SEN34	0	0	0	0	0	0	0	0	0
8	YAR018C	KIN3	0	0	1	1	0	0	0	0	0
9	YAR071W	PHO11	0	0	0	0	0	0	0	0	0
10	YBL002W	HTB2	0	0	0	0	0	0	1	1	0
11	YBL003C	HTA2	0	0	0	0	0	0	1	1	0
12	YBL009W	YBL009W	0	0	0	0	0	0	0	0	0
13	YBL023C	MCM2	0	0	0	0	0	0	1	0	0
14	YBL030C	PET9	0	0	0	0	0	0	0	0	0
15	YBL035C	POL12	0	0	0	0	0	0	0	0	0
16	YBL052C	SAS3	0	0	0	0	0	0	0	0	0
17	YBL061C	SKT5	0	0	0	0	0	0	0	0	0
18	YBL063W	KIP1	0	0	0	0	0	0	0	0	0
19	YBL064C	YBL064C	0	0	0	0	0	0	0	0	0
20	YBL098W	YBL098W	0	0	0	0	0	0	0	0	0
21	YBL111C	YBL111C	0	0	0	0	0	1	0	0	0
22	YBL112C	YBL112C	0	0	0	0	0	1	0	0	0
23	YBL113C	YBL113C	0	0	0	0	0	1	0	0	0
24	YBR007C	YBR007C	0	0	0	0	0	0	0	0	0
25	YBR008C	FLR1	0	0	0	0	0	0	0	0	0
26	YBR009C	HHF1	0	0	0	0	0	0	0	0	0
27	YBR010W	HHT1	0	0	0	0	0	0	0	0	0
28	YBR038W	CHS2	0	0	1	0	0	0	0	0	0
29	YBR053C	YBR053C	0	0	0	0	0	0	0	0	0
30	YBR054W	YRO2	0	0	0	0	0	0	0	0	0
31	YBR067C	TIP1	0	0	0	0	0	0	0	0	0
32	YBR069C	VAP1	0	0	0	0	0	0	0	0	0
33	YBR070C	SAT2	1	0	0	0	0	0	1	1	0
34	YBR071W	YBR071W	1	0	0	0	0	0	1	1	0
35	YBR073W	RDH54	0	0	0	0	0	0	0	0	0
36	YBR083W	TEC1	0	0	0	0	0	1	0	0	0
37	YBR086C	YBR086C	0	0	0	0	0	0	0	0	0
38	YBR087W	RFC5	0	0	0	0	0	0	0	0	0
39	YBR088C	POL30	0	0	0	0	0	0	0	0	0
40	YBR089W	YBR089W	0	0	0	0	0	0	0	0	0
41	YBR092C	PHO3	0	0	0	0	0	0	0	0	0
42	YBR093C	PHO5	0	0	0	0	0	0	0	0	0
43	YBR094W	YBR094W	0	0	0	0	0	0	0	0	0
44	YBR108W	YBR108W	0	0	0	0	0	0	0	0	0
45	YBR133C	HSL7	0	1	0	0	0	0	0	0	0
46	YBR138C	HDR1	1	0	1	0	0	0	0	0	0
47	YBR139W	YBR139W	1	0	1	0	0	0	0	0	0
48	YBR157C	YBR157C	0	0	0	0	1	1	0	0	0
49	YBR158W	YBR158W	1	1	0	0	1	1	0	0	0
50	YBR161W	YBR161W	0	0	0	0	0	0	0	0	0
51	YBR200W	BEM1	0	0	0	0	0	0	0	0	0
52	YBR202W	CDC47	0	0	0	0	0	0	0	0	0
53	YBR204C	YBR204C	0	0	0	0	0	0	0	0	0
54	YBR242W	YBR242W	0	0	0	0	0	0	0	0	0
55	YBR243C	ALG7	0	0	0	0	0	0	0	0	0
56	YBR256C	RIB5	0	0	0	0	0	0	0	0	0
57	YBR273C	YBR273C	0	0	0	0	0	0	0	0	0
58	YBR287W	YBR287W	0	0	0	0	0	0	0	0	0
59	YBR296C	YBR296C	0	0	0	0	0	0	0	0	0
60	YCL012W	YCL012W	0	0	0	0	0	0	0	0	0
61	YCL014W	BUD3	0	0	0	0	0	0	0	0	0
62	YCL022C	YCL022C	0	0	0	0	0	0	0	0	0
63	YCL023C	YCL023C	0	0	0	0	0	0	0	0	0
64	YCL024W	YCL024W	0	0	0	0	0	0	0	0	0
65	YCL025C	AGP1	0	0	0	0	0	0	0	0	0
66	YCL027W	FUS1	0	0	0	0	0	0	0	0	0
67	YCL038C	YCL038C	0	0	0	0	0	0	0	0	0
68	YCL040W	GLK1	0	0	0	0	0	0	0	0	0
69	YCL042W	YCL042W	0	0	0	0	0	0	0	0	0
70	YCL043C	PDI1	0	0	0	0	0	0	0	0	0
71	YCL055W	KAR4	0	0	0	0	0	0	0	0	0
72	YCL061C	YCL061C	0	0	0	0	0	0	0	0	0
73	YCL063W	YCL063W	1	1	0	0	0	0	0	0	0
74	YCL065W	YCL065W	0	0	0	0	0	0	0	0	0
75	YCL066W	ALPHA1	0	0	0	0	0	0	0	0	0
76	YCR002C	CDC10	0	0	0	0	0	0	0	0	0
77	YCR018C	SRD1	0	0	0	0	0	0	0	0	0
78	YCR024C-A	PMP1	0	0	1	0	0	0	0	0	0
79	YCR040W	MATALPHA1	0	0	0	0	0	0	0	0	0
80	YCR041W	YCR041W	0	0	0	0	0	0	0	0	0
81	YCR042C	TSM1	0	0	0	0	0	0	0	0	0
82	YCR065W	HCM1	0	0	1	0	0	0	1	1	0
83	YCR069W	SCC3	0	0	0	0	0	0	0	0	0
84	YDL003W	MCD1	0	0	0	0	0	0	1	0	1
85	YDL010W	YDL010W	0	0	0	0	0	0	0	0	0
86	YDL011C	YDL011C	0	0	0	0	0	0	0	0	0
87	YDL018C	ERP3	0	0	0	0	0	0	1	0	0
88	YDL037C	YDL037C	0	0	0	0	0	0	0	0	0
89	YDL039C	YDL039C	0	0	0	0	0	0	0	0	0
90	YDL048C	STP4	0	0	0	0	0	0	0	0	0
91	YDL055C	PSA1	0	0	0	0	1	0	0	1	1
92	YDL089W	YDL089W	0	0	0	0	0	0	0	0	0
93	YDL093W	PMT5	0	0	0	0	0	0	0	0	0
94	YDL095W	PMT1	0	0	0	0	0	0	0	0	0
95	YDL096C	YDL096C	0	0	0	0	0	0	0	0	0
96	YDL101C	DUN1	0	0	0	0	0	0	1	0	1
97	YDL102W	POL3	0	0	0	0	0	0	0	0	0
98	YDL103C	QRI1	0	0	0	0	0	0	0	0	0
99	YDL105W	QRI2	0	0	0	0	0	0	0	0	0
100	YDL117W	YDL117W	0	0	0	0	0	0	0	0	0
101	YDL127W	PCL2	0	0	0	0	1	1	0	1	1
102	YDL128W	VCX1	0	0	0	0	0	0	0	0	0
103	YDL138W	RGT2	0	0	0	0	0	0	0	0	0
104	YDL156W	YDL156W	0	0	0	0	0	0	0	0	0
105	YDL157C	YDL157C	0	0	0	0	0	0	0	0	0
106	YDL163W	YDL163W	0	0	0	0	0	0	0	0	0
107	YDL164C	CDC9	0	0	0	0	0	0	0	0	0
108	YDL169C	UGX2	0	0	0	0	0	0	0	0	0
109	YDL179W	PCL9	0	0	0	0	0	1	0	0	0
110	YDL180W	YDL180W	0	0	0	0	0	0	0	0	0
111	YDL197C	ASF2	0	0	0	0	0	0	0	0	0
112	YDL211C	YDL211C	0	0	0	0	0	0	0	0	0
113	YDL227C	HO	0	0	0	0	0	0	0	1	1
114	YDR001C	NTH1	0	0	0	0	0	0	0	0	0
115	YDR011W	SNQ2	0	0	0	0	1	0	1	1	1
116	YDR029W	YDR029W	0	0	0	0	0	0	0	0	0
117	YDR033W	YDR033W	0	1	1	0	0	0	0	0	0
118	YDR053W	YDR053W	0	0	0	0	0	0	0	0	0
119	YDR055W	YDR055W	0	0	0	0	0	1	0	0	0
120	YDR077W	SED1	0	0	0	0	0	0	0	0	0
121	YDR085C	AFR1	0	0	0	0	0	0	0	0	0
122	YDR089W	YDR089W	0	0	0	0	0	0	0	0	0
123	YDR097C	MSH6	0	0	0	0	0	0	0	0	0
124	YDR113C	PDS1	0	0	0	0	0	0	0	0	0
125	YDR130C	YDR130C	0	0	0	0	0	0	0	0	0
126	YDR144C	MKC7	0	0	0	0	0	0	0	0	0
127	YDR146C	SWI5	0	1	1	1	0	0	0	0	0
128	YDR149C	YDR149C	0	0	0	0	0	0	0	0	0
129	YDR150W	NUM1	0	0	1	0	0	0	0	0	0
130	YDR157W	YDR157W	0	0	0	0	1	0	0	0	0
131	YDR190C	YDR190C	0	0	0	0	0	0	0	0	0
132	YDR191W	HST4	0	0	0	0	0	0	0	0	0
133	YDR224C	HTB1	0	0	0	0	0	0	0	1	1
134	YDR225W	HTA1	0	0	0	0	0	0	0	1	1
135	YDR261C	EXG2	0	0	0	0	0	0	0	0	0
136	YDR276C	YDR276C	0	0	0	0	0	0	0	0	0
137	YDR279W	YDR279W	0	0	0	0	0	0	0	0	0
138	YDR297W	SUR2	0	0	0	0	0	0	0	0	0
139	YDR302W	YDR302W	0	0	0	0	0	0	0	0	0
140	YDR307W	YDR307W	0	0	0	0	0	0	0	0	0
141	YDR309C	GIC2	0	0	0	0	0	0	1	1	1
142	YDR337W	MRPS28	0	0	0	0	0	0	0	0	0
143	YDR342C	HXT7	0	0	0	0	0	0	0	0	0
144	YDR346C	YDR346C	0	0	0	0	0	0	0	0	0
145	YDR353W	TRR1	0	0	0	0	0	0	0	0	0
146	YDR355C	YDR355C	0	0	0	0	0	0	0	0	0
147	YDR356W	NUF1	0	0	0	0	0	0	0	0	0
148	YDR368W	YPR1	0	0	0	0	0	0	0	0	0
149	YDR380W	YDR380W	0	0	0	0	0	0	0	0	0
150	YDR400W	YDR400W	0	0	0	0	0	0	0	0	0
151	YDR432W	NPL3	0	0	0	0	0	0	0	0	0
152	YDR440W	PCH1	0	0	0	0	0	0	0	0	0
153	YDR448W	ADA2	0	0	0	0	0	0	0	0	0
154	YDR451C	YDR451C	1	1	1	1	0	0	1	1	1
155	YDR461W	MFA1	0	0	0	1	0	0	0	0	0
156	YDR481C	PHO8	0	0	0	0	0	0	0	0	0
157	YDR488C	PAC11	0	0	0	0	0	0	0	0	0
158	YDR493W	YDR493W	0	0	0	0	0	0	0	0	0
159	YDR501W	YDR501W	1	1	0	0	0	0	1	1	1
160	YDR503C	LPP1	0	0	0	0	0	0	0	0	0
161	YDR507C	GIN4	0	0	0	1	0	0	0	1	1
162	YDR528W	YDR528W	0	0	0	1	0	0	0	0	0
163	YDR545W	YDR545W	0	0	0	0	0	1	0	1	0
164	YEL017W	YEL017W	1	0	0	0	0	0	0	0	0
165	YEL025C	YEL025C	0	0	0	0	0	0	0	0	0
166	YEL032W	MCM3	0	0	0	1	0	0	0	0	0
167	YEL040W	UTR2	0	1	0	1	0	0	0	1	1
168	YEL042W	GDA1	0	0	0	0	0	0	0	0	0
169	YEL047C	YEL047C	0	0	0	0	0	0	0	0	0
170	YEL060C	PRB1	0	0	0	0	0	0	0	0	0
171	YEL061C	CIN8	0	0	0	0	0	0	0	0	0
172	YEL064C	YEL064C	0	0	0	0	0	0	0	0	0
173	YEL065W	YEL065W	0	0	0	0	0	0	0	0	0
174	YEL068C	YEL068C	0	0	0	0	0	0	0	0	0
175	YEL075C	YEL075C	0	0	0	0	0	0	0	0	0
176	YEL076C	YEL076C	0	0	0	0	0	0	0	0	0
177	YER001W	MNN1	0	0	0	0	0	0	0	1	1
178	YER003C	PMI40	0	0	0	0	0	0	0	0	0
179	YER016W	BIM1	0	0	0	0	0	0	0	0	0
180	YER018C	YER018C	0	0	0	0	0	0	0	0	0
181	YER019W	YER019W	0	0	0	0	0	0	0	0	0
182	YER032W	FIR1	0	0	0	0	0	0	0	0	0
183	YER042W	MSRA	0	0	0	0	0	0	0	0	0
184	YER070W	RNR1	0	1	0	0	0	0	1	1	1
185	YER145C	FTR1	0	0	0	0	0	0	0	1	0
186	YER149C	PEA2	0	0	0	0	0	0	0	0	0
187	YER150W	YER150W	0	0	0	0	0	0	0	0	0
188	YER152C	YER152C	0	0	0	0	0	0	0	0	0
189	YER170W	ADK2	0	0	0	0	0	0	0	0	0
190	YER189W	YER189W	0	1	1	0	1	1	1	1	1
191	YER190W	YER190W	0	1	1	0	1	1	1	1	1
192	YFL006W	YFL006W	0	0	0	0	0	0	0	0	0
193	YFL008W	SMC1	0	0	0	0	0	0	0	0	0
194	YFL011W	HXT10	0	0	0	0	0	0	0	0	0
195	YFL026W	STE2	0	0	0	1	0	0	0	0	0
196	YFL037W	TUB2	0	0	0	0	0	0	0	0	0
197	YFL044C	YFL044C	0	0	0	0	0	0	0	0	0
198	YFL060C	SNO3	0	0	0	0	0	0	0	0	0
199	YFL064C	YFL064C	0	0	0	0	0	1	0	0	0
200	YFL065C	YFL065C	0	0	0	0	0	1	0	0	0
201	YFL066C	YFL066C	0	0	0	0	0	0	0	0	0
202	YFL067W	YFL067W	0	0	0	0	0	0	0	0	0
203	YFR002W	NIC96	0	0	0	0	0	0	0	0	0
204	YFR015C	GSY1	0	0	0	0	0	0	0	0	0
205	YFR027W	YFR027W	0	0	0	0	0	0	0	0	0
206	YFR030W	MET10	0	0	0	0	0	0	0	0	0
207	YFR039C	YFR039C	0	0	0	0	0	0	0	0	0
208	YGL008C	PMA1	0	1	1	0	1	0	0	0	0
209	YGL021W	ALK1	0	0	0	1	0	0	0	0	0
210	YGL027C	CWH41	0	0	0	0	0	0	0	0	0
211	YGL028C	SCW11	0	0	0	0	1	1	0	0	0
212	YGL032C	AGA2	0	0	0	1	0	0	0	0	0
213	YGL037C	YGL037C	0	0	0	0	0	0	0	0	0
214	YGL038C	OCH1	0	0	0	0	0	0	0	1	1
215	YGL055W	OLE1	0	0	0	0	0	0	0	0	0
216	YGL060W	YGL060W	0	0	0	0	0	0	0	0	0
217	YGL061C	DUO1	0	0	0	0	0	0	0	0	0
218	YGL089C	MFALPHA2	0	0	0	0	0	0	0	0	0
219	YGL090W	LIF1	0	0	0	0	0	0	0	0	0
220	YGL093W	YGL093W	0	0	0	0	0	0	0	0	0
221	YGL101W	YGL101W	0	0	0	0	0	0	0	0	0
222	YGL116W	CDC20	0	1	1	1	0	0	0	0	0
223	YGL125W	MET13	0	0	0	0	0	0	0	0	0
224	YGL162W	SUT1	0	0	0	0	0	0	0	0	0
225	YGL163C	RAD54	0	0	0	0	0	0	0	0	0
226	YGL184C	YGL184C	0	0	0	0	0	0	0	0	0
227	YGL185C	YGL185C	0	0	0	0	0	0	0	0	0
228	YGL195W	GCN1	0	0	0	0	0	0	0	0	0
229	YGL200C	EMP24	0	0	0	0	0	0	0	0	0
230	YGL201C	MCM6	0	0	0	1	0	0	0	0	0
231	YGL207W	SPT16	0	0	0	0	0	0	0	0	0
232	YGL209W	MIG2	0	0	0	0	0	0	0	0	0
233	YGL212W	VAM7	0	0	0	0	0	0	0	0	0
234	YGL216W	KIP3	0	0	0	0	0	0	0	0	0
235	YGL225W	GOG5	0	0	0	0	0	0	0	0	0
236	YGL255W	ZRT1	0	0	0	0	0	0	0	0	0
237	YGR014W	MSB2	0	0	0	0	0	0	0	1	1
238	YGR035C	YGR035C	0	0	0	0	0	0	0	0	0
239	YGR041W	BUD9	0	0	0	1	1	1	0	1	1
240	YGR042W	YGR042W	0	0	0	0	0	0	0	0	0
241	YGR044C	RME1	0	0	0	0	0	0	0	0	0
242	YGR055W	MUP1	0	0	0	0	0	0	0	0	0
243	YGR065C	YGR065C	0	0	0	0	0	0	0	0	0
244	YGR086C	YGR086C	0	0	0	0	0	1	0	0	0
245	YGR092W	DBF2	0	0	0	1	0	0	0	0	0
246	YGR099W	TEL2	1	0	0	0	0	0	0	0	0
247	YGR108W	CLB1	0	0	0	0	0	0	0	0	0
248	YGR109C	CLB6	0	1	0	0	0	0	1	1	1
249	YGR113W	DAM1	0	0	0	0	0	0	0	0	0
250	YGR124W	ASN2	0	0	0	0	0	0	0	0	0
251	YGR138C	YGR138C	0	0	0	0	0	0	0	0	0
252	YGR140W	CBF2	0	0	0	0	0	0	0	0	0
253	YGR143W	SKN1	0	0	0	1	0	0	0	0	0
254	YGR146C	YGR146C	0	0	0	0	0	0	0	0	0
255	YGR151C	YGR151C	0	0	0	0	0	0	0	1	0
256	YGR152C	RSR1	0	0	0	0	0	0	0	1	0
257	YGR153W	YGR153W	0	0	0	0	0	0	0	1	0
258	YGR176W	YGR176W	0	0	0	0	0	0	0	0	0
259	YGR177C	ATF2	0	0	0	0	0	0	0	0	0
260	YGR188C	BUB1	0	0	0	0	0	0	0	0	0
261	YGR189C	YGR189C	0	0	0	0	0	1	1	1	1
262	YGR219W	YGR219W	0	0	0	0	0	0	0	0	0
263	YGR221C	YGR221C	0	0	0	0	0	0	0	1	1
264	YGR230W	YGR230W	0	0	1	0	0	0	0	0	0
265	YGR234W	YHB1	0	0	0	0	1	1	0	0	0
266	YGR238C	KEL2	0	0	0	0	0	0	0	0	0
267	YGR240C	PFK1	0	0	0	0	0	0	0	0	0
268	YGR259C	YGR259C	0	0	0	0	0	0	0	0	0
269	YGR260W	YGR260W	0	0	0	0	0	0	0	0	0
270	YGR276C	RNH70	0	0	0	0	0	0	0	0	0
271	YGR279C	SCW4	0	0	0	0	0	0	0	1	1
272	YGR284C	YGR284C	0	0	0	0	0	0	0	0	0
273	YGR296W	YGR296W	0	1	0	0	0	1	0	0	0
274	YHL026C	YHL026C	0	0	0	0	0	0	0	0	0
275	YHL028W	WSC4	0	0	1	0	1	0	0	0	1
276	YHL040C	YHL040C	0	0	0	0	0	0	0	0	0
277	YHL049C	YHL049C	0	0	0	0	0	0	0	0	0
278	YHL050C	YHL050C	0	0	0	0	0	0	0	0	0
279	YHR005C	GPA1	0	0	0	0	0	0	0	0	0
280	YHR006W	STP2	0	0	0	0	0	0	0	0	0
281	YHR022C	YHR022C	0	0	0	0	0	0	0	0	0
282	YHR023W	MYO1	0	0	0	0	0	0	0	0	0
283	YHR029C	YHR029C	0	0	0	0	0	0	0	0	0
284	YHR030C	SLT2	0	0	0	0	0	0	0	0	0
285	YHR061C	GIC1	0	1	0	0	0	0	0	1	1
286	YHR067W	YHR067W	0	0	0	0	0	0	0	0	0
287	YHR086W	NAM8	0	0	0	0	0	0	0	0	0
288	YHR092C	HXT4	0	0	0	0	0	0	0	0	0
289	YHR094C	HXT1	0	0	0	0	0	0	0	0	0
290	YHR098C	SFB3	0	0	0	1	0	0	0	0	0
291	YHR106W	TRR2	0	0	0	0	0	0	0	0	0
292	YHR108W	YHR108W	0	0	0	0	0	0	0	0	0
293	YHR110W	ERP5	0	0	0	0	0	0	0	0	0
294	YHR113W	YHR113W	0	0	0	0	0	0	0	0	0
295	YHR123W	EPT1	0	0	0	0	0	0	0	0	0
296	YHR126C	YHR126C	0	0	0	0	0	0	0	0	0
297	YHR127W	HSN1	0	0	0	0	0	0	0	0	0
298	YHR135C	YCK1	0	0	0	0	0	0	0	0	0
299	YHR137W	ARO9	0	0	0	0	0	0	0	0	0
300	YHR143W	YHR143W	1	1	0	0	1	0	0	0	0
301	YHR146W	YHR146W	0	0	0	0	0	0	0	0	0
302	YHR149C	YHR149C	0	0	0	0	0	0	1	1	1
303	YHR151C	YHR151C	0	1	1	1	0	0	1	0	1
304	YHR152W	SPO12	0	1	1	1	0	0	1	0	1
305	YHR153C	SPO16	0	0	0	0	0	0	0	0	0
306	YHR154W	ESC4	0	0	0	0	0	0	0	0	0
307	YHR159W	YHR159W	0	0	0	0	0	0	0	0	0
308	YHR173C	YHR173C	0	0	0	0	0	0	0	0	0
309	YHR178W	STB5	0	0	0	0	0	0	0	0	0
310	YHR205W	SCH9	0	0	0	0	0	0	0	0	0
311	YHR208W	BAT1	0	0	0	0	0	0	0	0	0
312	YHR215W	PHO12	0	0	0	0	0	0	0	0	0
313	YHR218W	YHR218W	0	0	0	0	0	0	0	0	0
314	YHR219W	YHR219W	0	0	0	0	0	0	0	0	0
315	YIL009W	FAA3	0	0	0	0	0	1	0	0	0
316	YIL011W	YIL011W	0	0	0	0	0	0	0	0	0
317	YIL025C	YIL025C	0	0	0	0	0	0	0	0	0
318	YIL026C	IRR1	0	0	0	0	0	0	1	0	1
319	YIL050W	PCL7	0	0	0	0	0	1	0	0	0
320	YIL056W	YIL056W	0	1	1	0	0	0	0	1	1
321	YIL066C	RNR3	0	0	0	0	0	0	0	0	0
322	YIL072W	HOP1	0	0	0	0	0	0	0	0	0
323	YIL076W	SEC28	0	0	0	1	0	0	0	0	0
324	YIL094C	LYS12	0	0	0	0	0	0	0	0	0
325	YIL104C	YIL104C	0	0	0	0	0	0	0	0	0
326	YIL106W	MOB1	0	0	0	0	0	0	0	0	0
327	YIL114C	POR2	0	0	0	0	0	0	0	0	0
328	YIL117C	YIL117C	0	0	0	0	0	0	0	0	0
329	YIL119C	RPI1	0	0	0	0	0	0	0	0	0
330	YIL121W	YIL121W	0	0	0	0	0	0	0	1	0
331	YIL122W	YIL122W	0	0	0	0	0	0	0	0	0
332	YIL123W	SIM1	0	1	0	1	0	0	0	1	1
333	YIL129C	YIL129C	0	0	0	0	0	1	0	0	0
334	YIL131C	FKH1	0	0	0	0	0	0	0	0	0
335	YIL132C	YIL132C	0	0	0	0	0	0	0	0	0
336	YIL135C	YIL135C	0	0	0	0	0	0	0	0	0
337	YIL138C	TPM2	0	0	0	0	0	0	0	0	0
338	YIL140W	SRO4	0	0	0	0	0	0	0	0	0
339	YIL141W	YIL141W	0	0	0	0	0	0	0	0	0
340	YIL144W	TID3	0	0	0	0	0	0	0	0	0
341	YIL158W	YIL158W	0	1	1	1	0	0	0	0	0
342	YIL162W	SUC2	0	0	0	0	0	0	0	0	0
343	YIL167W	YIL167W	0	0	0	0	0	0	0	0	0
344	YIL168W	SDL1	0	0	0	0	0	0	0	0	0
345	YIL177C	YIL177C	0	0	0	0	0	1	0	0	0
346	YIR010W	YIR010W	0	0	0	0	0	0	0	0	0
347	YIR017C	MET28	0	0	0	0	0	0	0	0	0
348	YIR036C	YIR036C	0	0	0	0	0	0	0	0	0
349	YJL015C	YJL015C	0	0	0	0	0	0	0	0	0
350	YJL018W	YJL018W	0	0	0	0	0	0	0	0	0
351	YJL019W	YJL019W	0	0	0	0	0	0	0	0	0
352	YJL044C	GYP6	0	0	0	0	0	0	0	0	0
353	YJL051W	YJL051W	0	1	1	1	0	0	0	0	0
354	YJL060W	YJL060W	0	0	0	0	0	0	0	0	0
355	YJL067W	YJL067W	0	0	0	0	0	0	0	0	0
356	YJL072C	YJL072C	0	0	0	0	0	0	0	0	0
357	YJL073W	JEM1	0	0	0	0	0	0	0	0	0
358	YJL074C	SMC3	0	0	0	0	0	0	0	0	0
359	YJL078C	PRY3	0	1	0	0	1	1	0	0	0
360	YJL079C	PRY1	0	0	1	1	0	0	0	0	0
361	YJL091C	YJL091C	0	0	0	0	0	0	0	0	0
362	YJL092W	HPR5	0	0	0	0	0	0	0	0	0
363	YJL099W	CHS6	0	0	0	0	0	0	0	0	0
364	YJL115W	ASF1	0	0	0	0	0	0	1	0	0
365	YJL118W	YJL118W	0	0	0	0	0	0	0	0	0
366	YJL119C	YJL119C	0	0	0	0	0	0	0	0	0
367	YJL134W	LCB3	0	0	0	0	0	0	0	0	0
368	YJL137C	GLG2	0	0	0	0	0	0	0	0	0
369	YJL157C	FAR1	0	0	0	1	0	0	0	0	0
370	YJL158C	CIS3	0	1	1	0	0	0	0	1	1
371	YJL159W	HSP150	0	0	0	0	1	1	0	0	0
372	YJL173C	RFA3	0	0	0	0	0	0	0	0	0
373	YJL181W	YJL181W	0	0	0	0	0	0	0	0	0
374	YJL187C	SWE1	0	0	0	0	0	0	1	1	1
375	YJL194W	CDC6	0	0	0	1	0	0	1	1	1
376	YJL195C	YJL195C	0	0	0	0	0	0	0	0	0
377	YJL196C	ELO1	0	0	0	1	0	0	1	1	1
378	YJL201W	ECM25	0	0	0	0	0	0	0	0	0
379	YJL217W	YJL217W	0	0	0	0	0	0	0	0	0
380	YJL225C	YJL225C	0	0	0	0	0	1	0	0	0
381	YJR001W	YJR001W	0	0	0	0	0	0	0	0	0
382	YJR003C	YJR003C	0	0	0	0	0	0	0	0	0
383	YJR004C	SAG1	0	0	0	0	0	0	0	0	0
384	YJR006W	HUS2	0	0	0	0	0	0	0	0	0
385	YJR010W	MET3	0	0	0	0	0	0	0	0	0
386	YJR030C	YJR030C	0	0	0	0	0	0	1	0	0
387	YJR043C	POL32	0	0	0	0	0	0	0	0	0
388	YJR048W	CYC1	0	0	0	0	0	0	0	0	0
389	YJR054W	YJR054W	0	0	0	0	0	0	0	1	1
390	YJR092W	BUD4	1	1	1	1	0	0	0	0	0
391	YJR110W	YJR110W	0	1	0	0	0	0	0	0	0
392	YJR137C	ECM17	0	0	0	0	0	0	0	0	0
393	YJR148W	BAT2	0	1	0	0	1	0	0	1	1
394	YJR154W	YJR154W	0	0	0	0	0	0	0	0	0
395	YJR155W	AAD10	0	0	0	0	0	0	0	0	0
396	YKL001C	MET14	0	0	0	0	0	0	0	0	0
397	YKL004W	AUR1	0	0	0	0	0	0	0	0	0
398	YKL008C	YKL008C	0	0	0	0	0	0	0	1	0
399	YKL035W	UGP1	0	0	0	0	0	0	0	0	0
400	YKL042W	SPC42	0	0	0	0	0	0	0	0	0
401	YKL043W	PHD1	0	0	0	0	0	0	0	0	0
402	YKL044W	YKL044W	0	1	0	0	0	1	0	1	1
403	YKL045W	PRI2	0	0	0	0	0	0	0	0	0
404	YKL048C	ELM1	0	0	0	0	0	0	0	0	0
405	YKL052C	YKL052C	0	0	0	0	0	0	0	0	0
406	YKL065C	YET1	0	0	0	0	0	0	0	0	0
407	YKL066W	YKL066W	0	0	0	0	0	0	0	0	0
408	YKL067W	YNK1	0	0	0	0	0	0	0	0	0
409	YKL069W	YKL069W	0	0	0	0	0	0	0	0	0
410	YKL089W	MIF2	0	0	0	0	0	0	0	0	0
411	YKL096W	CWP1	0	1	0	0	0	0	0	1	1
412	YKL096W-A	0	1	1	1	0	1	0	1	1	1
413	YKL101W	HSL1	0	0	0	0	0	0	0	0	0
414	YKL103C	LAP4	0	0	0	0	0	0	0	1	0
415	YKL104C	GFA1	0	0	0	0	0	0	0	0	0
416	YKL108W	YKL108W	0	0	0	0	0	0	0	0	0
417	YKL113C	RAD27	0	0	0	0	0	0	1	0	1
418	YKL116C	YKL116C	0	0	0	0	0	0	0	0	0
419	YKL127W	PGM1	0	0	0	0	0	0	0	0	0
420	YKL130C	SHE2	0	0	0	0	0	0	0	0	0
421	YKL151C	YKL151C	0	0	0	0	1	0	0	0	0
422	YKL163W	PIR3	0	0	0	1	0	1	0	0	0
423	YKL164C	PIR1	0	0	0	1	0	1	0	0	0
424	YKL165C	MCD4	0	0	0	0	0	0	0	0	0
425	YKL172W	EBP2	0	0	0	0	0	0	0	0	0
426	YKL177W	YKL177W	0	0	0	0	0	0	0	0	0
427	YKL182W	FAS1	0	0	0	0	0	0	0	0	0
428	YKL183W	YKL183W	0	0	0	0	0	0	0	0	0
429	YKL185W	ASH1	0	0	0	0	0	1	0	0	0
430	YKL209C	STE6	0	0	0	1	0	0	0	0	0
431	YKR010C	TOF2	0	0	0	0	0	0	0	0	0
432	YKR012C	YKR012C	0	0	0	0	0	0	0	0	0
433	YKR013W	PRY2	0	0	0	0	0	0	0	1	1
434	YKR021W	YKR021W	0	0	0	0	0	0	0	0	0
435	YKR037C	YKR037C	0	0	0	0	0	0	0	0	0
436	YKR039W	GAP1	0	0	0	0	0	0	0	0	0
437	YKR041W	YKR041W	0	0	0	0	0	0	0	0	0
438	YKR042W	UTH1	0	1	1	1	1	1	1	1	1
439	YKR046C	YKR046C	0	0	0	0	0	0	0	0	0
440	YKR069W	MET1	0	0	0	0	0	0	0	0	0
441	YKR077W	YKR077W	0	0	0	0	0	0	0	0	0
442	YKR079C	YKR079C	0	0	0	0	0	0	0	0	0
443	YKR090W	YKR090W	0	0	0	0	0	0	0	0	0
444	YKR091W	SRL3	0	0	0	0	0	0	0	0	0
445	YLL002W	KIM2	0	0	0	0	0	0	0	0	0
446	YLL012W	YLL012W	0	0	0	0	0	0	0	0	0
447	YLL022C	HIF1	0	0	0	0	0	0	0	0	0
448	YLL028W	YLL028W	0	0	0	0	0	0	0	0	0
449	YLL032C	YLL032C	0	0	0	0	0	0	0	0	0
450	YLL061W	YLL061W	0	0	0	0	0	0	0	0	0
451	YLL062C	YLL062C	0	0	0	0	0	0	0	0	0
452	YLL066C	YLL066C	0	0	0	0	0	0	0	0	0
453	YLL067C	YLL067C	0	0	0	0	0	0	0	0	0
454	YLR013W	YLR013W	0	0	0	0	0	1	0	0	0
455	YLR032W	RAD5	0	0	0	0	0	0	0	0	0
456	YLR034C	YLR034C	0	0	0	0	0	0	0	0	0
457	YLR040C	YLR040C	0	0	0	0	0	0	0	0	0
458	YLR041W	YLR041W	0	0	0	0	0	0	0	0	0
459	YLR045C	STU2	0	0	0	0	0	0	0	0	0
460	YLR049C	YLR049C	0	0	0	0	0	0	0	0	0
461	YLR050C	YLR050C	0	0	0	0	0	0	0	0	0
462	YLR056W	ERG3	0	0	0	0	0	0	0	1	1
463	YLR057W	YLR057W	0	0	0	0	0	0	0	0	0
464	YLR058C	SHM2	0	0	0	0	0	0	0	0	0
465	YLR079W	SIC1	0	0	0	0	0	1	0	0	0
466	YLR084C	YLR084C	0	1	1	1	0	0	0	1	0
467	YLR095C	YLR095C	0	0	0	0	0	0	0	0	0
468	YLR098C	CHA4	0	0	0	0	0	0	0	0	0
469	YLR099C	YLR099C	0	0	0	0	0	0	0	0	0
470	YLR100W	YLR100W	0	0	0	0	0	0	0	0	0
471	YLR103C	CDC45	0	0	0	0	0	0	1	0	1
472	YLR121C	YPS4	0	0	0	0	0	0	0	0	0
473	YLR131C	ACE2	0	1	1	1	0	0	0	0	0
474	YLR135W	YLR135W	0	0	0	0	0	0	0	0	0
475	YLR142W	PUT1	0	0	0	0	0	0	0	0	0
476	YLR151C	YLR151C	0	0	0	0	0	0	0	0	0
477	YLR154C	YLR154C	0	0	0	0	0	0	0	0	0
478	YLR169W	YLR169W	0	0	0	0	0	0	0	0	0
479	YLR180W	SAM1	0	0	0	0	0	0	0	0	0
480	YLR183C	YLR183C	0	0	0	0	0	0	0	0	0
481	YLR190W	YLR190W	0	1	1	1	0	0	0	0	0
482	YLR194C	YLR194C	0	0	0	0	0	1	0	0	0
483	YLR209C	YLR209C	1	0	0	0	0	0	0	0	0
484	YLR210W	CLB4	1	0	0	0	0	0	0	0	0
485	YLR212C	TUB4	0	0	0	0	0	0	0	0	0
486	YLR214W	FRE1	0	0	0	0	0	0	0	0	0
487	YLR225C	YLR225C	0	0	0	0	0	0	0	0	0
488	YLR231C	YLR231C	0	0	0	0	0	0	0	0	0
489	YLR233C	EST1	0	0	0	0	0	0	0	0	0
490	YLR234W	TOP3	0	0	0	0	0	0	0	0	0
491	YLR235C	YLR235C	0	0	0	0	0	0	0	0	0
492	YLR236C	YLR236C	0	0	0	0	0	0	0	0	0
493	YLR254C	YLR254C	0	0	0	0	0	0	0	0	0
494	YLR273C	PIG1	0	0	0	1	0	0	0	0	0
495	YLR274W	CDC46	0	0	0	1	0	0	0	0	0
496	YLR286C	CTS1	1	1	0	0	1	1	0	0	0
497	YLR288C	MEC3	0	0	0	0	0	0	0	0	0
498	YLR297W	YLR297W	0	0	0	0	0	0	0	0	0
499	YLR300W	EXG1	0	1	0	0	1	1	1	1	1
500	YLR302C	YLR302C	0	0	0	0	0	0	0	0	0
501	YLR303W	MET17	0	0	0	0	0	0	0	0	0
502	YLR313C	SPH1	0	0	0	0	0	0	0	0	0
503	YLR326W	YLR326W	0	0	0	0	0	0	0	0	0
504	YLR342W	GLS1	0	0	0	0	0	0	0	1	1
505	YLR343W	YLR343W	0	0	0	0	0	0	0	0	0
506	YLR347C	KAP95	0	0	0	0	0	0	0	0	0
507	YLR353W	BUD8	1	0	0	0	0	0	0	0	0
508	YLR372W	SUR4	0	0	0	0	0	0	0	0	0
509	YLR373C	YLR373C	0	0	0	0	0	0	0	0	0
510	YLR380W	YLR380W	0	0	0	0	0	0	0	0	0
511	YLR383W	RHC18	0	0	0	0	0	0	0	0	0
512	YLR437C	YLR437C	0	1	0	0	0	0	1	1	1
513	YLR438W	CAR2	0	1	0	0	0	0	1	1	1
514	YLR452C	SST2	0	0	0	0	0	0	0	0	0
515	YLR455W	YLR455W	0	0	0	0	0	0	0	0	0
516	YLR457C	NBP1	0	0	0	0	0	0	0	0	0
517	YLR462W	YLR462W	0	0	0	0	0	1	0	0	0
518	YLR463C	YLR463C	0	0	0	0	0	1	0	0	0
519	YLR464W	YLR464W	0	0	0	0	0	1	0	0	0
520	YLR465C	YLR465C	0	0	0	0	0	1	0	0	0
521	YLR466W	YLR466W	0	0	0	0	0	1	0	0	0
522	YLR467W	YLR467W	0	0	0	0	0	1	0	0	0
523	YML012W	ERV25	0	0	0	0	0	0	0	0	0
524	YML020W	YML020W	0	0	0	0	0	0	0	0	0
525	YML027W	YOX1	0	1	0	0	0	0	1	1	1
526	YML034W	YML034W	0	0	0	0	0	0	0	0	0
527	YML050W	YML050W	0	0	1	1	0	0	0	0	0
528	YML058W	SML1	0	0	0	0	0	0	0	0	0
529	YML060W	OGG1	0	0	0	0	0	0	0	0	0
530	YML061C	PIF1	0	0	0	0	0	0	0	0	0
531	YML064C	TEM1	1	1	0	0	0	0	0	0	0
532	YML065W	ORC1	0	0	0	0	0	0	0	0	0
533	YML066C	YML066C	0	0	0	0	0	0	0	0	0
534	YML072C	YML072C	0	0	0	0	0	0	0	0	0
535	YML100W	TSL1	1	1	0	0	1	1	1	1	1
536	YML102W	CAC2	0	0	0	0	0	0	0	0	0
537	YML109W	ZDS2	0	0	0	0	0	0	0	0	0
538	YML110C	DBI56	0	0	0	0	0	0	0	0	0
539	YML116W	ATR1	0	0	0	0	0	0	0	0	0
540	YML117W	YML117W	0	0	0	0	0	0	0	0	0
541	YML119W	YML119W	0	0	0	0	0	0	0	0	0
542	YML120C	NDI1	0	0	0	0	0	0	0	0	0
543	YML123C	PHO84	0	0	0	0	0	0	0	0	0
544	YML125C	YML125C	0	0	0	0	0	1	0	0	0
545	YMR001C	CDC5	0	0	1	0	0	0	0	0	0
546	YMR002W	YMR002W	0	0	1	0	0	0	0	0	0
547	YMR003W	YMR003W	0	0	0	0	0	0	0	0	0
548	YMR011W	HXT2	0	0	0	0	0	0	0	0	0
549	YMR015C	ERG5	1	0	0	0	0	0	0	1	0
550	YMR031C	YMR031C	0	0	0	0	0	0	0	0	0
551	YMR032W	HOF1	0	0	0	0	0	0	0	0	0
552	YMR055C	BUB2	0	0	0	0	0	0	0	0	0
553	YMR058W	FET3	0	0	0	0	0	0	0	0	0
554	YMR076C	PDS5	0	1	0	0	0	0	1	0	1
555	YMR078C	CTF18	1	0	0	0	0	0	0	0	0
556	YMR144W	YMR144W	1	1	1	1	0	0	1	1	1
557	YMR145C	YMR145C	0	0	0	0	0	0	0	1	0
558	YMR163C	YMR163C	0	0	0	0	0	0	0	0	0
559	YMR179W	SPT21	0	0	0	0	0	0	1	1	1
560	YMR183C	SSO2	1	0	0	0	0	0	0	0	0
561	YMR189W	GSD2	0	0	0	0	0	0	0	0	0
562	YMR198W	CIK1	0	0	0	0	0	0	0	0	0
563	YMR199W	CLN1	1	1	1	0	0	0	1	1	1
564	YMR202W	ERG2	0	0	0	0	0	0	0	0	0
565	YMR215W	YMR215W	1	1	0	0	0	0	1	0	1
566	YMR238W	DFG5	0	0	0	0	0	0	0	0	0
567	YMR246W	FAA4	0	0	0	0	0	0	0	0	0
568	YMR253C	YMR253C	0	0	0	1	0	0	0	0	0
569	YMR278W	YMR278W	0	0	0	0	0	0	0	0	0
570	YMR295C	YMR295C	0	0	0	0	0	0	0	0	0
571	YMR305C	SCW10	0	0	0	0	0	0	0	1	1
572	YMR307W	0	0	0	0	0	0	0	0	1	1
573	YNL003C	PET8	0	0	0	0	0	0	0	0	0
574	YNL015W	PBI2	0	0	0	0	0	0	0	0	0
575	YNL030W	HHF2	0	0	0	0	0	0	0	0	0
576	YNL031C	HHT2	0	0	0	0	0	0	0	0	0
577	YNL037C	IDH1	0	0	0	0	0	0	0	0	0
578	YNL043C	YNL043C	0	0	0	0	0	0	0	0	0
579	YNL046W	YNL046W	0	0	0	0	0	0	0	0	0
580	YNL056W	YNL056W	0	0	1	1	0	0	0	0	0
581	YNL057W	YNL057W	0	0	0	0	0	0	0	0	0
582	YNL058C	YNL058C	0	0	1	1	0	0	0	0	0
583	YNL072W	RNH35	0	0	0	0	0	0	0	0	0
584	YNL078W	YNL078W	0	0	0	0	1	0	1	0	0
585	YNL082W	PMS1	0	0	0	0	0	0	0	0	0
586	YNL102W	POL1	0	0	0	0	0	0	0	0	0
587	YNL111C	CYB5	0	0	0	0	0	0	0	0	0
588	YNL126W	SPC98	0	0	0	0	0	0	0	0	0
589	YNL134C	YNL134C	0	0	0	0	0	0	0	0	0
590	YNL145W	MFA2	0	0	1	1	0	1	0	0	0
591	YNL160W	YGP1	0	0	0	0	0	0	0	0	0
592	YNL165W	YNL165W	0	0	0	0	0	0	0	0	0
593	YNL166C	YNL166C	0	0	0	0	0	0	0	0	0
594	YNL169C	PSD1	0	0	0	0	0	0	0	0	0
595	YNL171C	YNL171C	0	0	0	0	0	0	0	0	0
596	YNL172W	APC1	0	0	0	0	0	0	0	0	0
597	YNL173C	MDG1	0	0	0	0	0	0	0	0	0
598	YNL176C	YNL176C	0	0	0	0	0	0	0	0	0
599	YNL181W	YNL181W	0	0	0	0	0	0	0	0	0
600	YNL192W	CHS1	0	0	0	0	0	1	0	0	0
601	YNL197C	WHI3	0	0	0	0	0	0	0	0	0
602	YNL208W	YNL208W	0	0	0	0	0	0	0	0	0
603	YNL216W	RAP1	0	0	0	0	0	0	0	0	0
604	YNL225C	CNM67	0	0	0	0	0	0	0	0	0
605	YNL231C	PDR16	0	1	0	0	0	0	0	1	1
606	YNL233W	BNI4	0	0	0	0	0	0	0	0	0
607	YNL262W	POL2	0	0	0	0	0	0	0	0	0
608	YNL263C	SIF1	0	0	0	0	0	0	0	0	0
609	YNL273W	TOF1	0	0	0	0	0	0	1	0	1
610	YNL276C	YNL276C	0	0	0	0	0	0	0	0	0
611	YNL283C	WSC2	0	0	0	0	0	0	0	0	0
612	YNL289W	PCL1	0	1	0	1	0	0	1	1	1
613	YNL300W	YNL300W	0	0	0	0	0	0	0	1	1
614	YNL304W	YPT11	0	0	0	0	0	0	0	0	0
615	YNL309W	STB1	0	0	0	0	0	0	0	0	0
616	YNL312W	RFA2	0	0	0	0	0	0	0	0	0
617	YNL326C	YNL326C	0	0	0	0	0	0	0	0	0
618	YNL327W	EGT2	0	0	0	0	1	1	0	0	0
619	YNL328C	MDJ2	0	0	0	0	1	1	0	0	0
620	YNL339C	YNL339C	0	0	0	1	0	1	0	1	1
621	YNR009W	YNR009W	0	0	0	0	0	0	1	0	1
622	YNR044W	AGA1	0	0	0	1	0	0	1	1	1
623	YNR050C	LYS9	0	0	0	0	0	0	0	0	0
624	YNR066C	YNR066C	0	0	0	0	0	0	0	0	0
625	YNR067C	YNR067C	0	0	0	0	0	0	0	0	0
626	YOL007C	CSI2	0	0	0	0	0	0	0	0	0
627	YOL011W	YOL011W	0	0	0	0	0	0	0	1	0
628	YOL012C	HTA3	0	0	0	0	0	0	0	1	0
629	YOL014W	YOL014W	0	0	0	0	0	0	0	0	0
630	YOL016C	CMK2	0	0	0	0	0	0	0	0	0
631	YOL017W	YOL017W	0	0	0	0	0	0	0	0	0
632	YOL019W	YOL019W	0	0	0	0	0	0	0	0	0
633	YOL030W	YOL030W	1	0	0	0	0	0	0	0	0
634	YOL034W	YOL034W	0	0	0	0	0	0	0	0	0
635	YOL058W	ARG1	0	0	0	0	0	0	0	0	0
636	YOL069W	NUF2	0	0	0	0	0	0	0	0	0
637	YOL070C	YOL070C	0	0	0	0	0	0	0	0	0
638	YOL088C	MPD2	0	0	0	0	0	0	0	0	0
639	YOL090W	MSH2	0	0	0	0	0	0	0	0	0
640	YOL094C	RFC4	0	0	0	0	0	0	0	0	0
641	YOL101C	YOL101C	0	0	0	0	0	0	0	0	0
642	YOL112W	MSB4	0	0	0	0	0	0	0	0	0
643	YOL114C	YOL114C	0	0	0	0	0	0	0	1	1
644	YOL119C	YOL119C	0	0	0	0	0	0	0	0	0
645	YOL132W	YOL132W	0	0	0	0	0	0	0	0	0
646	YOL150C	YOL150C	0	0	0	0	0	0	0	0	0
647	YOL158C	YOL158C	0	0	0	0	0	0	0	0	0
648	YOR018W	ROD1	0	0	0	0	0	0	0	0	0
649	YOR023C	YOR023C	0	0	0	0	0	0	0	0	0
650	YOR025W	HST3	0	0	0	0	0	0	0	0	0
651	YOR033C	EXO1	0	0	0	0	0	0	0	0	0
652	YOR049C	YOR049C	0	0	0	0	0	0	0	0	0
653	YOR058C	ASE1	0	0	0	0	0	0	0	0	0
654	YOR066W	YOR066W	0	0	0	1	0	0	0	0	0
655	YOR073W	YOR073W	0	1	0	0	0	0	0	0	0
656	YOR074C	CDC21	0	0	0	0	0	0	1	0	1
657	YOR075W	UFE1	0	0	0	0	0	0	1	0	1
658	YOR083W	YOR083W	0	0	0	0	0	0	0	0	0
659	YOR084W	YOR084W	0	0	0	0	0	0	0	0	0
660	YOR104W	YOR104W	0	0	0	0	0	0	0	0	0
661	YOR105W	YOR105W	0	0	0	0	0	0	0	0	0
662	YOR114W	YOR114W	0	0	0	0	0	0	0	0	0
663	YOR115C	YOR115C	0	0	0	0	0	0	0	0	0
664	YOR126C	IAH1	0	0	0	0	0	0	0	0	0
665	YOR127W	RGA1	0	0	0	0	0	0	0	0	0
666	YOR129C	YOR129C	0	0	0	0	0	0	0	0	0
667	YOR144C	YOR144C	0	0	0	0	0	0	0	0	0
668	YOR152C	YOR152C	0	0	0	0	0	0	0	0	0
669	YOR153W	PDR5	0	0	0	0	0	0	0	0	0
670	YOR176W	HEM15	0	0	0	0	0	0	0	0	0
671	YOR188W	MSB1	0	0	0	0	0	0	0	0	0
672	YOR195W	SLK19	0	0	0	0	0	0	0	0	0
673	YOR229W	WTM2	0	0	0	0	0	0	0	0	0
674	YOR230W	WTM1	0	0	0	0	0	0	0	0	0
675	YOR235W	snr17a	0	0	0	0	0	0	0	0	0
676	YOR242C	SSP2	0	0	0	0	0	0	0	0	0
677	YOR247W	SRL1	0	1	1	1	0	1	1	1	1
678	YOR248W	YOR248W	0	1	1	1	0	1	1	1	1
679	YOR250C	CLP1	0	0	0	0	0	0	0	0	0
680	YOR256C	YOR256C	0	0	0	0	0	0	0	0	0
681	YOR258W	YOR258W	0	0	0	0	0	0	0	0	0
682	YOR263C	YOR263C	0	0	0	0	0	0	0	0	0
683	YOR264W	YOR264W	0	0	0	0	0	0	0	0	0
684	YOR270C	VPH1	0	0	0	0	0	0	0	0	0
685	YOR273C	YOR273C	0	1	0	0	1	1	0	0	0
686	YOR283W	YOR283W	0	0	0	0	0	0	0	0	0
687	YOR307C	SLY41	0	0	0	0	0	0	0	0	0
688	YOR308C	YOR308C	0	0	0	0	0	0	0	0	0
689	YOR313C	SPS4	0	0	0	0	0	0	0	0	0
690	YOR314W	YOR314W	0	0	0	0	0	0	0	0	0
691	YOR315W	YOR315W	0	1	1	1	1	0	0	1	1
692	YOR317W	FAA1	0	0	0	0	0	0	0	0	0
693	YOR320C	YOR320C	0	0	0	0	0	0	0	0	0
694	YOR321W	PMT3	0	0	0	0	0	0	0	0	0
695	YOR323C	PRO2	0	0	0	0	0	0	0	0	0
696	YOR332W	VMA4	0	0	0	0	0	0	0	0	0
697	YOR337W	TEA1	0	0	0	0	0	0	0	0	0
698	YOR342C	YOR342C	0	0	0	0	0	0	0	0	0
699	YOR355W	GDS1	0	0	0	0	0	0	0	0	0
700	YOR372C	YOR372C	0	0	0	0	0	0	0	1	1
701	YOR383C	YOR383C	0	0	0	0	0	0	0	0	0
702	YOR391C	YOR391C	0	0	0	0	0	0	0	0	0
703	YPL014W	YPL014W	0	0	0	0	0	0	0	0	0
704	YPL021W	SRD2	0	0	0	0	0	0	0	0	0
705	YPL025C	YPL025C	0	1	0	0	1	0	0	1	1
706	YPL032C	SVL3	1	0	0	0	0	0	0	0	0
707	YPL036W	PMA2	0	0	0	0	0	0	0	0	0
708	YPL054W	LEE1	0	0	0	0	0	0	0	0	0
709	YPL057C	SUR1	0	0	0	0	0	0	0	0	0
710	YPL058C	PDR12	0	0	0	0	0	0	0	0	0
711	YPL061W	ALD6	0	0	0	0	0	0	0	0	0
712	YPL075W	GCR1	0	0	0	0	0	0	0	0	0
713	YPL095C	YPL095C	0	0	0	0	0	0	0	0	0
714	YPL111W	CAR1	0	0	0	0	0	0	0	0	0
715	YPL116W	HOS3	1	0	0	0	0	0	0	0	0
716	YPL124W	NIP29	0	0	0	0	0	0	0	0	0
717	YPL127C	HHO1	0	0	0	0	0	0	0	1	1
718	YPL128C	TBF1	0	0	0	0	0	0	0	0	0
719	YPL133C	YPL133C	0	0	0	0	0	0	0	0	0
720	YPL141C	YPL141C	1	0	0	0	0	0	0	0	0
721	YPL153C	SPK1	0	0	0	0	0	0	0	0	0
722	YPL155C	KIP2	0	1	0	0	0	0	0	0	0
723	YPL158C	YPL158C	0	0	0	0	0	1	0	0	0
724	YPL163C	SVS1	0	0	0	0	0	0	0	1	1
725	YPL187W	MFALPHA1	0	0	0	0	0	0	0	0	0
726	YPL208W	YPL208W	0	0	0	0	0	0	0	0	0
727	YPL209C	IPL1	0	0	0	0	0	0	0	0	0
728	YPL221W	YPL221W	0	0	0	0	0	0	0	0	0
729	YPL232W	SSO1	0	0	0	0	0	0	0	0	0
730	YPL241C	CIN2	0	0	0	0	0	0	0	0	0
731	YPL242C	IQG1	0	0	1	0	0	0	0	0	0
732	YPL250C	YPL250C	0	0	0	0	0	0	0	0	0
733	YPL253C	VIK1	0	0	0	0	1	0	1	1	0
734	YPL255W	BBP1	0	0	0	0	0	0	0	1	1
735	YPL256C	CLN2	0	0	0	0	0	0	0	1	1
736	YPL264C	YPL264C	0	0	0	0	0	0	0	0	0
737	YPL265W	DIP5	0	0	0	0	0	0	0	0	0
738	YPL269W	KAR9	0	0	0	0	0	0	0	0	0
739	YPL274W	YPL274W	0	0	0	0	0	0	0	0	0
740	YPL283C	YPL283C	0	0	0	0	1	1	1	1	1
741	YPR013C	YPR013C	1	0	0	0	0	0	0	1	0
742	YPR014C	YPR014C	0	0	0	0	0	0	0	0	0
743	YPR018W	RLF2	0	0	0	0	0	0	0	0	0
744	YPR019W	CDC54	0	0	0	0	0	0	0	0	0
745	YPR034W	ARP7	1	0	0	0	0	0	0	0	0
746	YPR045C	YPR045C	0	0	0	0	0	0	0	0	0
747	YPR075C	OPY2	0	0	0	0	0	0	1	0	1
748	YPR076W	YPR076W	0	0	0	0	0	0	0	0	0
749	YPR106W	ISR1	0	0	0	0	0	0	0	0	0
750	YPR107C	YTH1	0	0	0	0	0	0	0	0	0
751	YPR111W	DBF20	0	0	0	0	0	0	0	0	0
752	YPR119W	CLB2	1	1	1	1	0	0	0	1	1
753	YPR120C	CLB5	0	0	0	0	0	0	1	0	1
754	YPR128C	YPR128C	0	0	0	0	0	0	0	0	0
755	YPR135W	POB1	0	0	0	0	0	0	0	0	0
756	YPR138C	MEP3	0	0	0	0	0	0	0	0	0
757	YPR141C	KAR3	0	0	0	0	0	0	0	0	0
758	YPR149W	NCE102	0	1	1	0	0	0	0	1	0
759	YPR155C	NCA2	0	0	0	0	0	0	0	0	0
760	YPR156C	YPR156C	0	0	0	0	0	0	0	0	0
761	YPR157W	YPR157W	0	0	0	0	0	0	0	0	0
762	YPR159W	KRE6	0	0	0	0	0	0	0	1	1
763	YPR160W	GPH1	0	0	0	0	0	0	0	0	0
764	YPR167C	MET16	0	0	0	0	0	0	0	0	0
765	YPR174C	YPR174C	0	0	0	0	0	0	0	0	0
766	YPR175W	DPB2	0	0	0	0	0	0	0	0	0
767	YPR202W	YPR202W	0	0	0	0	0	1	0	0	0
768	YPR203W	YPR203W	0	0	0	0	0	1	0	0	0
769	YPR204W	YPR204W	0	0	0	0	0	0	0	0	0
